# Supplementary material for: MPrESS: An R-Package for Accurately Predicting Power for Comparisons of 16S rRNA Microbiome Taxa Distributions including Simulation by Dirichlet Mixture Modeling
Source: Microorganisms. 2023 Apr 29;11(5):1166. doi: 10.3390/microorganisms11051166 (PMC10223547; doi:10.3390/microorganisms11051166)
Supplement: Supplementary file 1 [file microorganisms-11-01166-s001.zip]

Archive with 1 entries (1 files):
- microorganisms-2272368-supplementary.pdf
